# Supplementary material for: Resistance in the Genus Spodoptera: Key Insect Detoxification Genes
Source: Insects. 2021 Jun 11;12(6):544. doi: 10.3390/insects12060544 (PMC8230579; doi:10.3390/insects12060544)
Supplement: Supplementary file 1 [file insects-12-00544-s001.zip]

Archive with 1 entries (1 files):
- insects-1245927-supplementary.pdf
